# Supplementary material for: Response of marine microbes to iron contained in colloids of glacial origin: a Kerguelen Island case study
Source: ISME Commun. 2025 Jun 3;5(1):ycaf093. doi: 10.1093/ismeco/ycaf093 (PMC12445661; doi:10.1093/ismeco/ycaf093)
Supplement: UPDATED_SOURCEThoppil_ISMECom_Suppl_Revised_v1_ycaf093 [file updated_sourcethoppil_ismecom_suppl_revised_v1_ycaf093.zip]

Archive with 4 entries (4 files):
- UPDATED_SOURCEThoppil_ISMECom_Suppl_Revised_v1.docx
- Table_S3.pdf
- Table_S5.pdf
- Thoppil_ISMECom_Suppl_Revised.pdf
